# Supplementary material for: Frequency of Parkinson’s Disease Genes and Role of PARK2 in Amyotrophic Lateral Sclerosis: An NGS Study
Source: Genes (Basel). 2022 Jul 22;13(8):1306. doi: 10.3390/genes13081306 (PMC9332209; doi:10.3390/genes13081306)
Supplement: Supplementary file 1 [file genes-13-01306-s001.zip]

Archive with 1 entries (1 files):
- genes-1768203-supplementary.pdf
